# Supplementary material for: Comprehensive analysis of the prognostic implications and functional exploration of PAK gene family in human cancer
Source: Cancer Cell Int. 2022 Sep 5;22:275. doi: 10.1186/s12935-022-02689-6 (PMC9442929; doi:10.1186/s12935-022-02689-6)
Supplement: Supplementary file 2 — Additional file 2: The raw experimental data related to this study. [file 12935_2022_2689_MOESM2_ESM.zip]

Archive with 162 entries (149 files):
- PCR/
- PCR/LN229.pdf
- PCR/PCR-PAK1.xlsx
- PCR/PCR.xlsx
- PCR/U87MG.pdf
- WB/
- WB/AKT1/
- WB/AKT1/229-1-2.Tif
- WB/AKT1/229-1.Tif
- WB/AKT1/229-2-2.Tif
- WB/AKT1/229-2.Tif
- WB/AKT1/229-3-2.Tif
- WB/AKT1/229-3.Tif
- WB/AKT1/87-1.Tif
- WB/AKT1/87-2-2.Tif
- WB/AKT1/87-2.Tif
- WB/AKT1/87-3-2.Tif
- WB/AKT1/87-3.Tif
- WB/AKT1/87-4-2.Tif
- WB/AKT1/87-4.Tif
- WB/AKT1-IP/
- WB/AKT1-IP/229-AKT--2.tif
- WB/AKT1-IP/229-AKT--3.tif
- WB/AKT1-IP/229-AKT-1.tif
- WB/AKT1-IP/229-AKT-2.tif
- WB/AKT1-IP/229-AKT-3.tif
- WB/AKT1-IP/229-AKT.tif
- WB/AKT1-IP/229-FLAG-1.tif
- WB/AKT1-IP/229-FLAG-2.tif
- WB/AKT1-IP/229-FLAG-3.tif
- WB/AKT1-IP/229-FLAG.tif
- WB/AKT1-IP/251-AKT-1.tif
- WB/AKT1-IP/251-AKT-2.tif
- WB/AKT1-IP/251-AKT-3.tif
- WB/AKT1-IP/87-AKT-1.tif
- WB/AKT1-IP/87-AKT-2.tif
- WB/AKT1-IP/87-AKT-3.tif
- WB/GAPDH/
- WB/GAPDH/229-1-2.Tif
- WB/GAPDH/229-1.Tif
- WB/GAPDH/229-2-2.Tif
- WB/GAPDH/229-2.Tif
- WB/GAPDH/229-3-2.Tif
- WB/GAPDH/229-3.Tif
- WB/GAPDH/229-4-2.Tif
- WB/GAPDH/229-4.Tif
- WB/GAPDH/229-5.Tif
- WB/GAPDH/87-1.Tif
- WB/GAPDH/87-2-2.Tif
- WB/GAPDH/87-2.Tif
- WB/GAPDH/87-3-2.Tif
- WB/GAPDH/87-3.Tif
- WB/GAPDH/87-4-2.Tif
- WB/GAPDH/87-4.Tif
- WB/GAPDH/87-5-2.Tif
- WB/GAPDH/87-5.Tif
- WB/IP-AKT1/
- WB/IP-AKT1/229-AKT-2-1.tif
- WB/IP-AKT1/229-AKT-2-2.tif
- WB/IP-AKT1/229-AKT-2-3.tif
- WB/IP-AKT1/229-AKT-3-1.tif
- WB/IP-AKT1/229-AKT-3-2.tif
- WB/IP-AKT1/229-AKT-3-3.tif
- WB/IP-AKT1/229-AKT1-1-1.tif
- WB/IP-AKT1/229-AKT1-1-2.tif
- WB/IP-AKT1/229-AKT1-1-3.tif
- WB/IP-AKT1/87-AKT-2-1.tif
- WB/IP-AKT1/87-AKT-2-2.tif
- WB/IP-AKT1/87-AKT-2-3.tif
- WB/IP-AKT1/87-AKT1-1-1.tif
- WB/IP-AKT1/87-AKT1-1-2.tif
- WB/IP-AKT1/87-AKT1-1-3.tif
- WB/IP-AKT1/87-AKT1-3-1.tif
- WB/IP-PAK1/
- WB/IP-PAK1/229-AKT-2-1.tif
- WB/IP-PAK1/229-AKT-2-2.tif
- WB/IP-PAK1/229-AKT-2-3.tif
- WB/IP-PAK1/229-AKT-3-1.tif
- WB/IP-PAK1/229-AKT1-1.tif
- WB/IP-PAK1/229-AKT1-2.tif
- WB/IP-PAK1/229-AKT1-3.tif
- WB/IP-PAK1/87-AKT1-1-1.tif
- WB/IP-PAK1/87-AKT1-1-2.tif
- WB/IP-PAK1/87-AKT1-1-3.tif
- WB/IP-PAK1/87-AKT1-2-1.tif
- WB/IP-PAK1/87-AKT1-3-1.tif
- WB/PAK1/
- WB/PAK1/229-1-2.Tif
- WB/PAK1/229-1.Tif
- WB/PAK1/229-2-2.Tif
- WB/PAK1/229-2.Tif
- WB/PAK1/229-3-2.Tif
- WB/PAK1/229-3.Tif
- WB/PAK1/87-1-2.Tif
- WB/PAK1/87-1.Tif
- WB/PAK1/87-2-2.Tif
- WB/PAK1/87-2.Tif
- WB/PAK1/87-3-2.Tif
- WB/PAK1/87-3.Tif
- WB/PAK1-IP/
- WB/PAK1-IP/229-AKT-1.tif
- WB/PAK1-IP/229-AKT-2.tif
- WB/PAK1-IP/229-AKT-3.tif
- WB/pAKT/
- WB/pAKT/229-1-2.Tif
- WB/pAKT/229-1.Tif
- WB/pAKT/229-2-2.Tif
- WB/pAKT/229-2.Tif
- WB/pAKT/229-3-2.Tif
- WB/pAKT/229-3.Tif
- WB/pAKT/87-1-2.Tif
- WB/pAKT/87-1.Tif
- WB/pAKT/87-2-2.Tif
- WB/pAKT/87-2.Tif
- WB/pAKT/87-3-2.Tif
- WB/pAKT/87-3.Tif
- WB/pPAK/
- WB/pPAK/229-1-2.Tif
- WB/pPAK/229-1.Tif
- WB/pPAK/229-2-2.Tif
- WB/pPAK/229-2.Tif
- WB/pPAK/229-3-2.Tif
- WB/pPAK/229-3.Tif
- WB/pPAK/87-1-2.Tif
- WB/pPAK/87-1.Tif
- WB/pPAK/87-2-2.Tif
- WB/pPAK/87-2.Tif
- WB/pPAK/87-3-2.Tif
- WB/pPAK/87-3.Tif
- CCK8/
- CCK8/229.pdf
- CCK8/87.pdf
- CCK8/CCK8.xlsx
- Confocal/
- Confocal/Export_229-AKT1+PAK1-1_RGB.tif
- Confocal/Export_229-AKT1+PAK1-1_RGB_DAPI.tif
- Confocal/Export_229-AKT1+PAK1-1_RGB_FITC.tif
- Confocal/Export_229-AKT1+PAK1-1_RGB_TRITC.tif
- Confocal/Export_229-AKT1+PAK1-2_RGB.tif
- Confocal/Export_229-AKT1+PAK1-2_RGB_DAPI.tif
- Confocal/Export_229-AKT1+PAK1-2_RGB_FITC.tif
- Confocal/Export_229-AKT1+PAK1-2_RGB_TRITC.tif
- Confocal/Export_229-AKT1+PAK1-3_RGB.tif
- Confocal/Export_229-AKT1+PAK1-3_RGB_DAPI.tif
- Confocal/Export_229-AKT1+PAK1-3_RGB_FITC.tif
- Confocal/Export_229-AKT1+PAK1-3_RGB_TRITC.tif
- Confocal/Export_229-AKT1+PAK1-4_RGB.tif
- Confocal/Export_229-AKT1+PAK1-4_RGB_DAPI.tif
- Confocal/Export_229-AKT1+PAK1-4_RGB_FITC.tif
- Confocal/Export_229-AKT1+PAK1-4_RGB_TRITC.tif
- Confocal/Export_87-AKT1+PAK1-1_RGB.tif
- Confocal/Export_87-AKT1+PAK1-1_RGB_DAPI.tif
- Confocal/Export_87-AKT1+PAK1-1_RGB_FITC.tif
- Confocal/Export_87-AKT1+PAK1-1_RGB_TRITC.tif
- Confocal/Export_87-AKT1+PAK1-2_RGB.tif
- Confocal/Export_87-AKT1+PAK1-2_RGB_DAPI.tif
- Confocal/Export_87-AKT1+PAK1-2_RGB_FITC.tif
- Confocal/Export_87-AKT1+PAK1-2_RGB_TRITC.tif
- Confocal/Export_87-AKT1+PAK1-3_RGB.tif
- Confocal/Export_87-AKT1+PAK1-3_RGB_DAPI.tif
- Confocal/Export_87-AKT1+PAK1-3_RGB_FITC.tif
- Confocal/Export_87-AKT1+PAK1-3_RGB_TRITC.tif
