# Supplementary material for: Comprehensive analysis of the prognostic implications and functional exploration of PAK gene family in human cancer
Source: Cancer Cell Int. 2022 Sep 5;22:275. doi: 10.1186/s12935-022-02689-6 (PMC9442929; doi:10.1186/s12935-022-02689-6)
Supplement: Supplementary file 2 — Additional file 2: The raw experimental data related to this study. [file 12935_2022_2689_MOESM2_ESM.zip › PCR/PCR-PAK1.xlsx]

## Sheet: PCR-1
sample names	Ct
U87-Ctrl-GAPDH	15.34
U87-Ctrl-GAPDH	15.33
U87-Ctrl-GAPDH	15.67
U87-PAK1i-GAPDH	15.14
U87-PAK1i-GAPDH	15.16
U87-PAK1i-GAPDH	15.16
U87-Ctrl-PAK1	28.43
U87-Ctrl-PAK1	28.44
U87-Ctrl-PAK1	28.59
U87-PAK1i-PAK1	28.34
U87-PAK1i-PAK1	28.26
U87-PAK1i-PAK1	28.24
U87-Ctrl-AKT1	21.61
U87-Ctrl-AKT1	21.48
U87-Ctrl-AKT1	21.97
U87-PAK1i-AKT1	21.03
U87-PAK1i-AKT1	21.14
U87-PAK1i-AKT1	20.92
LN229-Ctrl-GAPDH	15.28
LN229-Ctrl-GAPDH	15.18
LN229-Ctrl-GAPDH	15.33
LN229-PAK1i-GAPDH	15.42
LN229-PAK1i-GAPDH	15.51
LN229-PAK1i-GAPDH	15.49
LN229-Ctrl-PAK1	25.2
LN229-Ctrl-PAK1	24.99
LN229-Ctrl-PAK1	25.12
LN229-PAK1i-PAK1	24.93
LN229-PAK1i-PAK1	24.83
LN229-PAK1i-PAK1	24.95
LN229-Ctrl-AKT1	20.89
LN229-Ctrl-AKT1	21.03
LN229-Ctrl-AKT1	20.64
LN229-PAK1i-AKT1	21.4
LN229-PAK1i-AKT1	21.39
LN229-PAK1i-AKT1	21.35

## Sheet: PCR-2
sample names	Ct
U87-Ctrl-GAPDH	16.41
U87-Ctrl-GAPDH	16.44
U87-Ctrl-GAPDH	16.03
U87-PAK1i-GAPDH	16.59
U87-PAK1i-GAPDH	16.53
U87-PAK1i-GAPDH	16.22
U87-Ctrl-PAK1	29.01
U87-Ctrl-PAK1	29.3
U87-Ctrl-PAK1	29.37
U87-PAK1i-PAK1	29.83
U87-PAK1i-PAK1	29.65
U87-PAK1i-PAK1	29.84
U87-Ctrl-AKT1	22.74
U87-Ctrl-AKT1	22.86
U87-Ctrl-AKT1	22.72
U87-PAK1i-AKT1	22.48
U87-PAK1i-AKT1	23.32
U87-PAK1i-AKT1	22.84
LN229-Ctrl-GAPDH	16.8
LN229-Ctrl-GAPDH	16.26
LN229-Ctrl-GAPDH	16.38
LN229-PAK1i-GAPDH	16.97
LN229-PAK1i-GAPDH	16.89
LN229-PAK1i-GAPDH	16.89
LN229-Ctrl-PAK1	26.61
LN229-Ctrl-PAK1	26.05
LN229-Ctrl-PAK1	26.81
LN229-PAK1i-PAK1	26.17
LN229-PAK1i-PAK1	26.26
LN229-PAK1i-PAK1	26.34
LN229-Ctrl-AKT1	22.65
LN229-Ctrl-AKT1	22.22
LN229-Ctrl-AKT1	22.64
LN229-PAK1i-AKT1	22.13
LN229-PAK1i-AKT1	22.03
LN229-PAK1i-AKT1	22.45

## Sheet: PCR-3
sample names	Ct
U87-Ctrl-GAPDH	16.32
U87-Ctrl-GAPDH	16.24
U87-Ctrl-GAPDH	16.04
U87-PAK1i-GAPDH	16.13
U87-PAK1i-GAPDH	16.21
U87-PAK1i-GAPDH	16.06
U87-Ctrl-PAK1	29.39
U87-Ctrl-PAK1	29.35
U87-Ctrl-PAK1	29.41
U87-PAK1i-PAK1	29.84
U87-PAK1i-PAK1	29.98
U87-PAK1i-PAK1	29.05
U87-Ctrl-AKT1	26.11
U87-Ctrl-AKT1	26.02
U87-Ctrl-AKT1	25.43
U87-PAK1i-AKT1	26.05
U87-PAK1i-AKT1	25.81
U87-PAK1i-AKT1	25.89
LN229-Ctrl-GAPDH	16.16
LN229-Ctrl-GAPDH	16.24
LN229-Ctrl-GAPDH	16.16
LN229-PAK1i-GAPDH	17.36
LN229-PAK1i-GAPDH	17.12
LN229-PAK1i-GAPDH	17.26
LN229-Ctrl-PAK1	25.79
LN229-Ctrl-PAK1	25.86
LN229-Ctrl-PAK1	25.99
LN229-PAK1i-PAK1	26.64
LN229-PAK1i-PAK1	27.33
LN229-PAK1i-PAK1	27.03
LN229-Ctrl-AKT1	26.5
LN229-Ctrl-AKT1	26.58
LN229-Ctrl-AKT1	26.28
LN229-PAK1i-AKT1	26.98
LN229-PAK1i-AKT1	26.66
LN229-PAK1i-AKT1	27.05
