# Supplementary material for: Comprehensive analysis of the prognostic implications and functional exploration of PAK gene family in human cancer
Source: Cancer Cell Int. 2022 Sep 5;22:275. doi: 10.1186/s12935-022-02689-6 (PMC9442929; doi:10.1186/s12935-022-02689-6)
Supplement: Supplementary file 2 — Additional file 2: The raw experimental data related to this study. [file 12935_2022_2689_MOESM2_ESM.zip › PCR/PCR.xlsx]

## Sheet: PCR-1
sample names	Ct
U87-Ctrl-GAPDH	15.34
U87-Ctrl-GAPDH	15.33	15.4467
U87-Ctrl-GAPDH	15.67
U87-PAK1i-GAPDH	15.14
U87-PAK1i-GAPDH	15.16	15.1533
U87-PAK1i-GAPDH	15.16
U87-Ctrl-PAK1	25.43		9.98333		-0.0566667	1.04006
U87-Ctrl-PAK1	25.44		9.99333	10.04	-0.0466667	1.03288
U87-Ctrl-PAK1	25.59		10.1433		0.103333	0.93088
U87-PAK1i-PAK1	25.34		10.1867		0.146667	0.903335
U87-PAK1i-PAK1	25.26		10.1067		0.0666667	0.954842
U87-PAK1i-PAK1	25.24		10.0867		0.0466667	0.968171
U87-Ctrl-AKT1	20.61		5.16333		-0.0766667	1.05458
U87-Ctrl-AKT1	20.48		5.03333	5.24	-0.206667	1.15402
U87-Ctrl-AKT1	20.97		5.52333		0.283333	0.82169
U87-PAK1i-AKT1	20.03		4.87667		-0.363333	1.28639
U87-PAK1i-AKT1	20.14		4.98667		-0.253333	1.19196
U87-PAK1i-AKT1	19.92		4.76667		-0.473333	1.38831
LN229-Ctrl-GAPDH	15.28
LN229-Ctrl-GAPDH	15.18	15.2633
LN229-Ctrl-GAPDH	15.33
LN229-PAK1i-GAPDH	15.42
LN229-PAK1i-GAPDH	15.51	15.4733
LN229-PAK1i-GAPDH	15.49
LN229-Ctrl-PAK1	22.4		7.13667		0.0966667	0.935191
LN229-Ctrl-PAK1	22.19		6.92667	7.04	6.92667	0.00821988
LN229-Ctrl-PAK1	22.32		7.05667		7.05667	0.00751159
LN229-PAK1i-PAK1	22.13		6.65667		6.65667	0.0099116
LN229-PAK1i-PAK1	22.03		6.55667		6.55667	0.010623
LN229-PAK1i-PAK1	22.15		6.67667		6.67667	0.00977514
LN229-Ctrl-AKT1	19.89		4.62667		0.0366667	0.974905
LN229-Ctrl-AKT1	20.03		4.76667	4.59	0.176667	0.884745
LN229-Ctrl-AKT1	19.64		4.37667		-0.213333	1.15936
LN229-PAK1i-AKT1	20.4		4.92667		0.336667	0.791869
LN229-PAK1i-AKT1	20.39		4.91667		0.326667	0.797377
LN229-PAK1i-AKT1	20.35		4.87667		0.286667	0.819794

## Sheet: PCR-2
sample names	Ct
U87-Ctrl-GAPDH	16.41
U87-Ctrl-GAPDH	16.44	16.2933
U87-Ctrl-GAPDH	16.03
U87-PAK1i-GAPDH	16.59
U87-PAK1i-GAPDH	16.53	16.4467
U87-PAK1i-GAPDH	16.22
U87-Ctrl-PAK1	26.01		9.71667		-0.216667	1.16205
U87-Ctrl-PAK1	26.3		10.0067	9.93333	0.0733333	0.950439
U87-Ctrl-PAK1	26.37		10.0767		0.143333	0.905425
U87-PAK1i-PAK1	26.83		10.3833		0.45	0.732043
U87-PAK1i-PAK1	26.65		10.2033		0.27	0.82932
U87-PAK1i-PAK1	26.84		10.3933		0.46	0.726986
U87-Ctrl-AKT1	21.74		5.44667		-0.0333333	1.02337
U87-Ctrl-AKT1	21.86		5.56667	5.48	0.0866667	0.941696
U87-Ctrl-AKT1	21.72		5.42667		-0.0533333	1.03766
U87-PAK1i-AKT1	21.48		5.03333		-0.446667	1.36289
U87-PAK1i-AKT1	22.32		5.87333		0.393333	0.761368
U87-PAK1i-AKT1	21.84		5.39333		-0.0866667	1.06191
LN229-Ctrl-GAPDH	16.8
LN229-Ctrl-GAPDH	16.26	16.48
LN229-Ctrl-GAPDH	16.38
LN229-PAK1i-GAPDH	16.97
LN229-PAK1i-GAPDH	16.89	16.9167
LN229-PAK1i-GAPDH	16.89
LN229-Ctrl-PAK1	22.65		6.17		0.146667	0.903335
LN229-Ctrl-PAK1	22.22		5.74	6.02333	5.74	0.0187106
LN229-Ctrl-PAK1	22.64		6.16		6.16	0.0139848
LN229-PAK1i-PAK1	22.13		5.21333		5.21333	0.0269544
LN229-PAK1i-PAK1	22.03		5.11333		5.11333	0.0288891
LN229-PAK1i-PAK1	20.45		3.53333		3.53333	0.0863696
LN229-Ctrl-AKT1	22.61		6.13		0.453333	0.730353
LN229-Ctrl-AKT1	22.05		5.57	5.67667	-0.106667	1.07674
LN229-Ctrl-AKT1	21.81		5.33		-0.346667	1.27162
LN229-PAK1i-AKT1	22.17		5.25333		-0.423333	1.34102
LN229-PAK1i-AKT1	22.26		5.34333		-0.333333	1.25992
LN229-PAK1i-AKT1	22.34		5.42333		-0.253333	1.19196

## Sheet: PCR-3
sample names	Ct
U87-Ctrl-GAPDH	17.32
U87-Ctrl-GAPDH	17.24	17.2
U87-Ctrl-GAPDH	17.04
U87-PAK1i-GAPDH	17.13
U87-PAK1i-GAPDH	17.21	17.1333
U87-PAK1i-GAPDH	17.06
U87-Ctrl-PAK1	27.39		10.19		0.00666667	0.99539
U87-Ctrl-PAK1	27.35		10.15	10.1833	-0.0333333	1.02337
U87-Ctrl-PAK1	27.41		10.21		0.0266667	0.981686
U87-PAK1i-PAK1	27.84		10.7067		0.523333	0.695762
U87-PAK1i-PAK1	27.98		10.8467		0.663333	0.631418
U87-PAK1i-PAK1	27.05		9.91667		-0.266667	1.20303
U87-Ctrl-AKT1	22.11		4.91		0.256667	0.83702
U87-Ctrl-AKT1	22.02		4.82	4.65333	0.166667	0.890899
U87-Ctrl-AKT1	21.43		4.23		-0.423333	1.34102
U87-PAK1i-AKT1	22.05		4.91667		0.263333	0.833161
U87-PAK1i-AKT1	21.81		4.67667		0.0233333	0.983957
U87-PAK1i-AKT1	21.89		4.75667		0.103333	0.93088
LN229-Ctrl-GAPDH	17.16
LN229-Ctrl-GAPDH	17.24	17.1867
LN229-Ctrl-GAPDH	17.16
LN229-PAK1i-GAPDH	18.36
LN229-PAK1i-GAPDH	18.12	18.2467
LN229-PAK1i-GAPDH	18.26
LN229-Ctrl-PAK1	23.19		6.00333		-0.09	1.06437
LN229-Ctrl-PAK1	23.26		6.07333	6.09333	6.07333	0.0148506
LN229-Ctrl-PAK1	23.39		6.20333		6.20333	0.013571
LN229-PAK1i-PAK1	24.04		5.79333		5.79333	0.0180315
LN229-PAK1i-PAK1	24.73		6.48333		6.48333	0.0111769
LN229-PAK1i-PAK1	24.43		6.18333		6.18333	0.0137604
LN229-Ctrl-AKT1	22.5		5.31333		0.0466667	0.968171
LN229-Ctrl-AKT1	22.58		5.39333	5.26667	0.126667	0.915945
LN229-Ctrl-AKT1	22.28		5.09333		-0.173333	1.12766
LN229-PAK1i-AKT1	22.98		4.73333		-0.533333	1.44727
LN229-PAK1i-AKT1	22.66		4.41333		-0.853333	1.80667
LN229-PAK1i-AKT1	23.05		4.80333		-0.463333	1.37872
