# Supplementary material for: Comprehensive analysis of the prognostic implications and functional exploration of PAK gene family in human cancer
Source: Cancer Cell Int. 2022 Sep 5;22:275. doi: 10.1186/s12935-022-02689-6 (PMC9442929; doi:10.1186/s12935-022-02689-6)
Supplement: Supplementary file 2 — Additional file 2: The raw experimental data related to this study. [file 12935_2022_2689_MOESM2_ESM.zip › CCK8/CCK8.xlsx]

## Sheet: U87
		OD value of MEM		OD value of Ctrl group				OD value of PAK1 inhibitor group				Days
		0.142		0.293	0.301	0.32		0.311	0.283	0.284		0
		0.142		0.569	0.562	0.563		0.406	0.412	0.4		1
		0.142		1.095	0.983	0.991		0.524	0.46	0.492		2
				1.252	1.244	1.213		0.556	0.611	0.587		3
				1.481	1.454	1.412		0.756	0.737	0.665		4
				1.496	1.484	1.511		0.81	0.794	0.795		5

## Sheet: LN229
		OD value of DMEM		OD value of Ctrl group				OD value of PAK1 inhibitor group				Days
		0.127		0.265	0.257	0.262		0.246	0.251	0.252		0
		0.129		0.572	0.561	0.563		0.386	0.402	0.4		1
		0.125		1.097	1.133	1.098		0.466	0.436	0.457		2
				1.205	1.215	1.253		0.536	0.579	0.521		3
				1.365	1.403	1.412		0.656	0.637	0.665		4
				1.418	1.41	1.426		0.752	0.724	0.763		5
